# Supplementary material for: Synthesis and Antitumor Activity of 1-Substituted 1,2,3-Triazole-Mollugin Derivatives
Source: Molecules. 2021 May 28;26(11):3249. doi: 10.3390/molecules26113249 (PMC8198100; doi:10.3390/molecules26113249)
Supplement: Supplementary file 1 [file molecules-26-03249-s001.zip]

Archive with 1 entries (1 files):
- molecules-1223965-supplementary.pdf
